# Supplementary material for: Integrin/TGF-β1 Inhibitor GLPG-0187 Blocks SARS-CoV-2 Delta and Omicron Pseudovirus Infection of Airway Epithelial Cells In Vitro, Which Could Attenuate Disease Severity
Source: Pharmaceuticals (Basel). 2022 May 17;15(5):618. doi: 10.3390/ph15050618 (PMC9143518; doi:10.3390/ph15050618)
Supplement: Supplementary file 1 [file pharmaceuticals-15-00618-s001.zip]

Archive with 1 entries (1 files):
- pharmaceuticals-1648012-supplementary.pdf
